# Supplementary material for: Capsule and PspA Cooperatively Confer Resistance of Streptococcus pneumoniae to the Human Defensin HNP-1
Source: Int J Mol Sci. 2026 Mar 25;27(7):2975. doi: 10.3390/ijms27072975 (PMC13073006; doi:10.3390/ijms27072975)
Supplement: Supplementary file 1 [file ijms-27-02975-s001.zip]

Archive with 1 entries (1 files):
- ijms-3976989-supplementary.tif
